# Supplementary material for: Could Pontimonas Harbour Halophilic Members Able to Withstand Very Broad Salinity Variations?
Source: Microorganisms. 2022 Apr 8;10(4):790. doi: 10.3390/microorganisms10040790 (PMC9030170; doi:10.3390/microorganisms10040790)
Supplement: Supplementary file 1 [file microorganisms-10-00790-s001.zip]

Archive with 2 entries (2 files):
- microorganisms-1631548 - Figure S1.pdf
- microorganisms-1631548 - Table S1.xlsx
